# Supplementary material for: Immunosenescence in Choroidal Neovascularization (CNV)—Transcriptional Profiling of Naïve and CNV-Associated Retinal Myeloid Cells during Aging
Source: Int J Mol Sci. 2021 Dec 10;22(24):13318. doi: 10.3390/ijms222413318 (PMC8707893; doi:10.3390/ijms222413318)
Supplement: Supplementary file 1 [file ijms-22-13318-s001.zip › Supplemental Table S1.xlsx]

## Sheet: Sheet1
Symbol	log2FC_Schlecht_et_al	padj_Schlecht_et_al	log2FC_Ma_et_al	uncorrected_p_Ma_et_al	adjusted_p_Ma_et_al
Cxcl13	10.0744	9.33086e-32	4.25059	0.000109214	0.179913
Otx2	6.06595	0.00850252	2.96688	0.00860551	0.179913
Cp	2.67663	0.0011353	2.54321	0.0241189	0.194051
Cd36	3.66355	6.72649e-06	2.23333	0.0201321	0.187515
Flt1	5.81699	9.22487e-06	2.20359	0.0469323	0.226854
Chic1	3.25095	0.000293891	2.1416	0.0154757	0.180933
Zdhhc2	6.89774	5.37554e-08	2.01326	0.0290796	0.19948
Nfib	5.92946	0.00839284	1.9622	0.0376176	0.212513
Emb	3.69977	0.000824409	1.87827	0.0306881	0.201865
Zkscan2	6.98915	3.09268e-08	1.87269	0.00387058	0.179913
Upk1b	2.30059	2.71379e-14	1.83842	0.0332768	0.206025
Sorbs2	5.63641	0.0388736	1.71926	0.0224216	0.191346
Opn1mw	21.2159	2.63615e-09	1.4545	0.0233262	0.19369
Ch25h	3.19453	0.00155213	1.34859	0.0380338	0.212786
Vcam1	2.26496	2.32194e-07	1.32993	0.000686549	0.179913
Abat	8.12283	0.000532049	1.30094	0.0297892	0.200473
Rragd	3.47177	0.018989	1.25949	0.0192971	0.186033
Zfp507	7.84187	0.00103246	1.23925	0.0102506	0.179913
Rragb	6.28861	0.0286176	1.23658	0.020818	0.188112
Iqcg	5.17358	0.0106985	1.14348	0.0227438	0.192381
Glrb	7.51349	0.00223811	1.13041	0.047844	0.228562
Dpysl3	6.12578	2.36329e-05	1.01982	0.0412571	0.219407
Xdh	3.82428	9.79546e-07	0.935104	0.00108812	0.179913
Hectd2	4.34143	1.05655e-08	0.905954	0.00504408	0.179913
Acsl6	6.65268	0.00234995	0.82134	0.0239697	0.194051
Slc30a4	2.20672	0.00058151	0.65587	0.0443717	0.223389
Thbd	4.92052	0.0304174	-0.608241	0.0234067	0.193861
Emilin1	-2.70625	2.28754e-09	-0.614663	0.00441234	0.179913
Htr7	14.7826	1.41904e-06	-0.632925	0.0489592	0.230352
Diras1	5.02187	0.016226	-0.679467	0.0177956	0.1833
Rgs7bp	-2.95213	0.0232848	-0.752783	0.0217191	0.189806
Cdc25b	5.17673	5.39163e-09	-0.871285	0.00967909	0.179913
Il7r	-2.69789	7.85526e-10	-0.943767	0.0231842	0.193518
Tnfaip8l1	6.73235	2.36329e-05	-1.04524	0.0176821	0.182973
